# Supplementary material for: The relationship between lameness prevalence and pasture access in 659 dairy herds in Germany
Source: PLoS One. 2024 Jun 27;19(6):e0305536. doi: 10.1371/journal.pone.0305536 (PMC11210846; doi:10.1371/journal.pone.0305536)
Supplement: S1 Table — (XLSX) [file pone.0305536.s001.xlsx]

## Sheet: Tabelle1
annual average time on pasture/cow/day	Lameness prevalence	n
0	0.32968	314
1	0.381357	69
2	0.324304	56
3	0.284512	32
4	0.312972	42
5	0.290151	28
6	0.272945	27
7	0.161307	10
8	0.170738	8
9	0.17973	5
10	0.142448	10
11	0.146988	8
12	0.153143	9
13	0.161574	5
14	0.127151	3
15	0.24118	14
16	0.218778	6
17	0.0243902	1
18	0.0888889	1
19	0.147817	2
20	0.518636	3
22	0	1
23	0.454545	1
24	0.107755	4
